# Supplementary material for: I-MovE. An intervention to promote movement at childcare centers: Benefits for motor cognitive and socio-emotional development
Source: PLoS One. 2024 Jan 29;19(1):e0297645. doi: 10.1371/journal.pone.0297645 (PMC10824449; doi:10.1371/journal.pone.0297645)
Supplement: S1 Dataset — (XLSX) [file pone.0297645.s001.xlsx]

## Sheet: imove_minimal dataset
ID	level	schools’ classes	condition	hours of attanding child care	frequency of outdoor activities	frequency of motor activities	restorativenss index	participation intervention (n sessions)	eef rating scales_t1	inibition brief-P _t1	shifting brief-P_t1	wm brief-P_t1	peabody motor scales _t1	bayley se scale_t1	dodorico sbn questionnaire_t1	eef rating scales_t2	inibition brief-P _t2	shifting brief-P_t2	wm brief-P_t2	peabody motor scales_t2	bayley se scale_t2	dodorico sbn questionnaire_t2
1	2	1	IN	9	3	1	79	17	24	22	18	39		59	20	24	23	12	34	98	99	27
2	2	1	IN	7	3	1	100	14	25	30	12	25		134	35	23	29	13	19	112	161	40
3	2	1	IN	6	3	1	63	15	21	30	11	21		149	45	22	23	10	21	149	172	45
4	2	1	IN	6	3	1	73	19	22	40	13	34		129	33	26	30	14	28	117	143	40
5	2	1	IN	8	3	1	100	15	22	26	11	20		144	48	28	19	10	17		164	55
6	2	2	IN	8			88	16						95	30	21	25	10	20	121	153	43
7	2	2	IN		2	3		12	22	25	13	31	95	82	24	27	24	11	19		122	34
8	2	2	IN	8	2	3	81	16	26	21	12	26	75	86	34	25	18	12	25	106	124	47
9	2	2	IN	8	2	3	77	17	27	23	10	20	96			27	18	11	16	115	49	37
10	2	2	IN	8	2	3	76	13	26	17	11	24	93	82	27	22	20	12	27	102	65	28
11	2	2	IN	8	2	3	93	17	18				87	59	26	24	19	17	31	105	106	30
12	2	2	IN	8	2	3	91	19	25	20	9	26		71	28	32	16	15	17	126	138	40
13	2	2	IN	8	2	2.5	62	18	23	30	22	38		104	25	23	22	15	22	119	141	42
14	2	2	IN	7.3	2	2.5	68	13	11	36	11	22	95	104	9	24	18	12	17	86	99	26
15	2	2	IN	8	2	2.5	89	13	26	31	12	26	94	93	26	24	20	11	28	93	77	27
16	2	2	IN	7	2	2.5	64	14	16	41	27	23		118	23	19	38	20	29	135	113	29
17	2	2	IN	7	2	2.5	79	19	20					91	22	13	26	12	31	106	88	25
18	2	2	IN	8.3	2	2.5	71	20	21	38	11	35	88	98	19	18	37	13	31	100	124	24
19	2	3	IN	4.3	3	3	101	17	26					84	27	31				84	90	37
20	2	3	IN	9	3	3	52	15	34				66	77	24	33					100	46
21	2	3	IN	8	3	3	75	19	28				68	96	34	28				82	102	41
22	2	3	IN	8	3	3	100	14	26				66	97	32	24				71	107	27
23	2	3	IN	7	3	3	67	17	34				67	107	31	38	16	11	17	83	113	35
24	2	3	IN	7	3	3	96	13	26				65	75		30				70	95	39
25	2	3	IN		3	3		15	34				75	113	35	39				79	116	40
26	2	3	IN	9	3	3	56	12	28				73	99	29	29				68	105	29
27	2	4	IN		2.5	3.5		12	26				68	82		32				72	105	34
28	2	4	IN		2	4		12	19				72	87	31	26				80	92	38
29	2	4	IN		2	3		12	17				78	84	31	26				79	93	37
30	2	4	IN		2	3		11	22				71	80	23	26				71	92	37
31	2	4	IN	7	2.5	3.5	85	11	27				61	77	27	28				72	86	29
32	2	4	IN	7	2.5	3.5	63	11	20				68	93	30	15	35	17	39	76	84	32
33	2	5	IN		2	4		11	28	16	10	29	83	110	36	27	16	10	21	95	122	41
34	2	5	IN		2	4		11	24				72	67	27	26				72	90	23
35	2	5	IN	6	2	4	74	11	23	38	11	34		109	30	26	28	11	23	107	127	43
36	2	5	IN	6	2	4	61	11	28	16	10	26	95	126	30	27	16	13	22	104	137	34
37	2	5	IN	6	2	4	58	11	28	17	13	24	93	119	25	29	16	13	20	103	128	32
38	2	5	IN	7	2	4	63	11	23	29	13	20	92	146	30	23	24	10	18	103	127	35
39	2	5	IN	6	2	4	74	11	22				71	51	23	27				81	89	28
40	2	6	IN	4	2.5	4	86	15	25	31	11	20	98	112	39	21	31	13	23	108	156	38
41	1	6	IN	7.3	2.5	4	27	18	28				27	57		24				55	77
42	2	6	IN	5	2.5	4	80	20	28				70	87	27	20				84	100	36
43	2	6	IN	5	2.5	4	43	17	21				76	95	30	18	31	12	26	105	125	34
44	2	6	IN	8.3	2.5	4	73	15	31	19	21	25	73	98	17	33	17	13	18	92	121	38
45	2	6	IN		2.5	4		17	24	34	15	39	79	101	30	24	21	13	20	97	153	43
46	2	7	OUT	7	3.5	3	91	15	23				70	88	41	22				74	106	30
47	2	7	OUT	7	3.5	3	91	15	22				70	83	36	21				74	103	34
48	2	7	OUT	9	3.5	3	98	16	22				66	91	42	21					102	33
49	2	7	OUT	8	3.5	3	82	20	21				58	82	38	20					106	30
50	1	7	OUT	10	3.5	3	92	12	23				16	68		24					82
51	2	7	OUT	8	3.5	3	77	15	22				69	75	29	36				82	118	46
52	1	8	OUT	8	3.5	4	102	15	36				72	116	49	30	20	14	20	77	127	33
53	1	8	OUT	7.3	3.5	4	66	17	29				72	132	37	27	25	20	18	87	137	50
54	1	8	OUT	7.3	3.5	4	83	19	31				72	135	48	26	27	12	19	88	136	52
55	1	8	OUT	7	3.5	3	98	18	30				72	124	44	22	35	19	30	95	172	45
56	1	8	OUT	7	3.5	4	105	18	32				72	121	45	20	35	19	31	87	124	32
57	1	8	OUT	7.3	3.5	4	59	14	30				72	128	36	24	44	18	25	103	135	39
58	1	8	OUT	8	3.5	4	75	17	31				72	116	45	35				86	118	53
59	2	9	OUT	9	3	3	92	20	38				91	96	22	34	18	15	17	112	129	36
60	2	9	OUT	8	3	3	78	20	31	22	10	19	109	134	44	32	20	10	17	132	167	48
61	2	9	OUT	7	3	3	81	16	33	19	17	19	94	126	36	32	16	10	17	121	165	47
62	2	9	OUT	4	3	3	74	17	34	21	10	17	107	131	41	32	20	10	18	133	159	52
63	2	9	OUT	4	3	3	91	17	20	33	10	21	104	135	39	29	29	10	28	117	135	46
64	2	9	OUT	4	3	3	90	20	13	31	10	22	101	125	33	23	24	10	21	121	137	45
65	2	9	OUT	8	3	3	63	19	29	19	10	17	102	132	38	32	16	10	17	127	136	51
66	2	9	OUT	7	3	3	80	20	29	20	10	17		134	43	32	16	10	18	133	170	44
67	2	9	OUT	10	3	3	99	20	26	22	10	19		131	36	32	20	10	21	133	134	44
68	2	10	OUT		3.5	3		20					110	154	45	25	29	11	18	122	171	47
69	2	10	OUT	4	3.5	3	64	18	29	16	10	18	108	160	49	30	17	13	18	119	169	50
70	2	10	OUT	4	3.5	3	75	13	27	19	10	18	111	166	44	25	24	14	17	110	126	31
71	2	10	OUT	4	3.5	3	43	17	28	23	10	19		163	48	26	25	11	18	124	169	42
72	2	10	OUT	4	3.5	3	68	18	21	35	10	25		168	41	16	32	12	22	123	169	48
73	2	10	OUT		3.5	3		15	27	19	10	21	109	134	49	27	20	13	18	118	167	47
74	2	10	OUT	8	3.5	3	83	20	28	17	10	21	105	135	48	19	24	10	18	115	172	49
75	2	10	OUT		3.5	3		18	29	16	10	18	109	169	50	21	26	11	17	116	174	43
76	2	10	OUT	8	3.5	3	82	14	26	16	10	26	85	114	41	22	18	11	29	105	148	43
77	2	11	IN	8	2.5	2	74	15	28	19	15	17		148	46	26	20	22	18	121	165	42
78	2	11	IN	8	2.5	2	52	16	25	27	20	19		124	39	26	26	17	20	121	147	41
79	2	11	IN	5.3			75	16	21				83	96	30	18	28	13	22	100	125	42
80	2	11	IN	8	2.5	2	75	19	16	47	14	30		90	29	16	48	16	32	119	124	38
81	2	11	IN	5.3			94	19	31				76	92	37	33	21	12	25	74	105	43
82	2	11	IN	8	2.5	2	75	18	27				76	106	39	24	20	13	23	85	140	42
83	2	11	IN	7			69	15	24	19	19	32		73	24	22	20	16	32	11	68	30
84	2	11	IN	7	2.5	2	64	16	21	31	12	23		152	36	17	32	13	23	120	175	36
85	2	11	IN	5			81	15	33				66	98	40	30				74	102	28
86	2	11	IN	7	2.5	2	81	16	24	24	11	30	100	121	32	24	26	14	33	95	154	35
87	2	11	IN	4			42	19	20				66	67	28	22	27	11	24	84	77	23
88	2	11	IN		2.5	2		12	24				73	94	32	25	28	23	34	79	91	21
89	2	11	IN	4	2.5	2	74	17	24	29	14	26	100	115	32	21	41	19	34	119	131	42
90	1	12	IN	6	2.5	4	84	15	23				25	67		16				41	64
91	2	12	IN	7	2.5	4	83	18	22				70	98		24				80	113	37
92	1	12	IN	5	2.5	4	59	11	19				30	67		27				40	78	31
93	1	12	IN	5	2.5	4	88	17	24				34	60		21				52	89
94	1	12	IN	4	2.5	4	48	16	24				35	77		25				58	81	35
95	2	11	IN	8	2.5	2	78	18	20	34	13	26		103	33	19	44	11	28	119	128	40
96	2	13	OUT	8	3.5	4	89	17	25	17	13	19		143	33	25	24	14	23	123	155	50
97	2	13	OUT	5	3.5	4	93	15	29	16	16	19	93	170	39	27	16	10	17	94	173	45
98	2	13	OUT	4.3	3.5	4	64	18	28	22	16	27		100	34	31	16	23	20	117	133	38
99	2	13	OUT		3.5	4		19	25	19	21	42	89	88	27	26	19	20	39	105	95	37
100	2	13	OUT	7	3.5	4	86	12	19					114	24	21	24	10	18	100	134	30
101	2	13	OUT	7	3.5	4	84	12	23	29	12	31	103	106	43	18	28	11	25	119	152	42
102	2	13	OUT	3	3.5	4	88	18	25	21	14	19	114	131	23	25	19	19	18	126	175	42
103	2	13	OUT	4	3.5	4	100	14	30				69	120	37	30	16	10	16	74	120	42
104	2	13	OUT	3	3.5	4	88	18	10	42	20	31	107	110	28	16	42	20	36	119	168	27
105	2	13	OUT	7	3.5	4	95	18	20	27	12	18	106	140	33	24	16	10	17	116	172	39
106	2	13	OUT	6	3.5	4	85	19	30	16	11	17	109	175	41	30	16	10	17	121	175	44
107	2	13	OUT	4	3.5	4	101	12	21	22	17	37	73	102	20	22	19	22	40	89	106	31
108	2	13	OUT	5	3.5	4	83	19	24				84	120	27	26	16	10	17	92	140	36
109	2	13	OUT	6	3.5	4	88	16	19	36	13	33	112	116	39	12	45	12	35	127	146	45
110	2	13	OUT		3.5	4		18	22	24	12	23		163	35	25	20	10	17	130	173	40
111	2	13	OUT	5	3.5	4	68	15	23				70	109	27	28	16	10	17	79	116	36
112	2	13	OUT		3.5	4		16	24	25	16	33	77	96	29	26	24	16	24	98	127	41
113	2	14	OUT	6.3	3.5	3	100	17	24				59	83	28	34				69	120	38
114	1	14	OUT	8	3.5	4	83	11	19				47	48		25				60	78
115	2	14	OUT	8	3.5	4	100	20	30				69	92	33	35				72	107	38
116	2	14	OUT	7	3.5	4	101	15	22				60	97	16	35				74	119	39
117	2	14	OUT		3.5	3		20	24				76	92	23	28	16	11	19	80	116	35
118	1	14	OUT		3.5	4		19	18				55	67		29				62	99	24
119	2	14	OUT		3.5	3		17	15				61	68		20				72	81	32
120	1	14	OUT		3.5	3		20	23				56	65		26				69	102	38
121	1	14	OUT	5	3.5	4	90	18	14				32	56		22				45	82
122	2	14	OUT	5	3.5	4	93	18	19				59	62		35				77	99	32
123	2	17	IN	5	2.5	3	78	16	25				70	91	35	29				94	111	47
124	2	17	IN	5	2.5	3	65	19	29				59	89	25	24	23	17	22	71	126	43
125	2	17	IN	5.3	2.5	3	77	18	31	23	14	19	110	161	41	26	22	14	21		147	52
126	2	17	IN	4	2.5	3	36	15	29	16	14	18	99	122	28	25	20	19	27	99	80	39
127	1	17	IN	5	2.5	3	76	18	22				19	64		28				60	69
128	2	17	IN		2.5	3		19	30				67	92	34	29				83	109	36
129	2	19	OUT	5	3	3	84	11	24				61	76	19	28	20	15	32	70	119	37
130	2	19	OUT	7	3	3	82	11	29	21	10	34	68	84	39	23	19	14	32	75	118	46
131	2	19	OUT	5	3	2.5	89	12	22	16	11	17		161	49	31	16	10	18		171	49
132	2	19	OUT		3	3		13	23	33	17	31				20	32	16	30	112	143	37
133	2	19	OUT	9	3	3	99	11	15	38	14	26	94	122	43	23	33	14	30		127	45
134	2	20	IN	7	2.5	3.5	58	16	22	27	16	29		121	37	28	20	18	31	102	143	44
135	2	20	IN	8	2.5	3.5	35	15	20	32	18	26		122	38	21	35	13	23	106	140	50
136	2	20	IN	8	2.5	3.5	86	20	27	17	11	23		123	38	27	18	14	32	105	140	56
137	2	20	IN	7	2.5	3.5	86	16	26	20	13	36	109	131	41	25	28	15	34	109	134	45
138	2	20	IN		2.5	3.5		13	20	27	15	34		131	35	17	32	16	33	115	139	47
139	2	20	IN	8	2.5	3.5	52	17	30	30	18	34		155	37	29	19	15	23	118	143	49
140	2	20	IN	8	2.5	3.5	59	17	26	29	12	33		145	41	27	16	15	21	118	144	48
141	2	20	IN	8	2.5	3.5	61	12	24	27	17	29		141	41	27	25	17	33	115	144	46
142	2	20	IN	7	2.5	3.5	75	16	24	30	17	29		147	45	24	26	14	25	120	144	46
143	2	20	IN	7	2.5	3.5	88	20	30	20	17	24		161	48	27	16	13	19	118	144	53
144	2	21	IN	8.3	3	3.5	70	14	33	22	17	18		165	42	34	21	20	17		167	47
145	2	21	IN	7.3	3	3.5	100	14	34	18	13	21	106	139	39	31	17	11	18		173	51
146	2	21	IN	8	3	3.5	50	16	27	20	10	21		174	52	27	19	10	19		172	55
147	2	21	IN	8	2.5	2	76	20	32	16	10	17		158	46	32	16	10	17		175	54
148	2	21	IN	9	2.5	2	66	12	29	17	17	17		135	32	28	16	16	17		152	39
149	2	21	IN	8	2.5	2	94	16	36	17	11	18	101	135	42	32	16	10	17		175	49
150	2	21	IN	8	2.5	2	63	16	26	17	13	17	101	102	39	30	16	16	18	112	128	29
151	2	21	IN	8	2.5	2.5	49	19	31	18	12	18		164	35	0					170	46
152	2	21	IN	7	2.5	2.5	59	18	32	18	17	17		165	36	0					169	48
153	2	21	IN	8	2.5	2.5	75	17	21	46	13	22		171	42	0					160	38
154	2	21	IN	8	2.5	2.5	72	17	26	24	10	17		167	40	0					166	43
155	2	21	IN	8	2.5	2.5	87	16	23	25	11	21		164	39	0					164	45
156	2	24	OUT	8	3	2.5	70	20	16	36	11	26	102	121	33	23	26	11	17	106	146	41
157	2	24	OUT	4.3	3	2.5	93	19	30	17	11	17	107	117	22	22	16	11	17	118	174	49
158	2	24	OUT	4	3	2.5	93	17	20	30	13	22	101	121	37	26	18	13	17	115	152	44
159	2	24	OUT	4	3	2.5	96	19	18	20	11	29	89	85	28	21	31	17	27	94	109	28
160	2	24	OUT		3	2.5		18	28	16	15	22	106	120	27	24	25	11	20	111	147	29
161	2	24	OUT	3	3	2.5	86	17	23	17	13	17	96	115	26	26	17	11	17	111	175	40
162	2	24	OUT	7	3	2.5	74	14	10				80	69	24	21	31	14	34	90	134	37
163	2	24	OUT	4	3	2.5	23	17	28	17	15	19	94	127	40	26	16	12	18	105	151	42
164	2	24	OUT	3.3	3	2.5	85	20	30	17	12	17	114	160	33	34	17	13	17	124	175	50
165	2	24	OUT	8	3	2.5	61	18	20	40	13	19	100	113	32	20	30	14	18	111	163	36
166	2	24	OUT	7	3	2.5	83	15	26	20	12	17	104	122	38	21	24	10	17	118	175	49
167	2	25	IN	6	2.5	2.5	80	19	26				61	95	30	29				74	105	18
168	2	25	IN	8	2.5	2.5		20	27				67	98	40	31				74	110	32
169	2	25	IN		2.5	2.5		19	23				50	81	29	24				70	82	24
170	1	25	IN	5	2.5	2.5	100	17	20				28	64	30	18				58	71	26
171	2	25	IN	5	2.5	2.5	45	20	36				74	113	52	33				81	120	54
172	1	25	IN	8.3	2.5	2.5	83	16	27				35			24				64	102	36
173	2	25	IN	4	2.5	2.5	85	20	12				81	72	15	18	26	10	29	95	123	23
174	2	25	IN	7	2.5	2.5	65	15	22				60	83		25				76	68	19
175	2	25	IN	5	2.5	2.5	96	18	29				72	97	41	31				75	120	50
176	2	26	IN	4	2.5	2.5	90	19	25	28	14	26		151	31	26	19	11	24	120	170	42
177	2	26	IN	5	2.5	2.5	88	15	21	34	11	32		110	33	18	37	11	30	112	128	42
178	2	26	IN	4.3	2.5	2.5	71	13	25	18	14	28	95	128	31	27	16	16	22	118	156	37
179	2	26	IN	4	2.5	2.5	85	20	21	29	21	35	94	125	28	25	20	16	25	117	159	39
180	2	26	IN		2.5	2.5		20	25	28	18	20		152	34	26	22	19	17		167	42
181	2	26	IN		2.5	2.5		19	24	22	13	30	99	152	40	28	19	10	25	120	157	50
182	2	26	IN	4	2.5	2.5	75	13	36				78	110	36	26	18	13	23	91	136	42
183	2	26	IN	5	2	2	55	16	24	29	14	29	78	109	37	26	18	11	26	105	156	42
184	2	26	OUT		2	2	72	20	28				87	95	41	19	22	11	24	110	111	47
185	2	27	OUT		2	2		18	30				76	94	36	25	24	12	36	90	112	47
186	2	27	OUT	4	2	2	66	13					44	47	26	26				73	78	31
187	2	27	OUT	5	2	2	91	18	22				80	110	28	23	25	14	30	93	110	38
188	2	27	IN				71	15	17				58			28					84	29
189	2	27	IN					14	26				70	68	29	25				73	105	36
190	2	27	IN	5			100	18	18				57	59	31	25				65	92	43
191	1	28	IN					18	19				19	46	30	22				49	65	24
192	1	28	IN	8			95	18	21				11	48	29	29				39	64	33
193	2	29	CONTR	9	2.5	3	33	11	22	31	16	21		151	38	23	35	24	27	124	33	47
194	2	30	CONTR		2.5	3		11	15	46	19	41
195	2	29	CONTR	5			100	11					83	88	34	15	45	19	38	92	34	30
196	2	29	CONTR	6.5	2.5	2	91	11	23	38	18	34				22	38	24	33	123	35	46
197	2	29	CONTR	4	2.5	2	76	11	27	20	20	37	85	30	23	22	17	16	29	106	25	30
198	2	29	CONTR	8	2.5	2	93	11	14	38	13	33		40	40	19	29	11	34	124	143	41
199	2	30	CONTR	9	3	2.5	103	11	26				56	41	29	29				67	80	36
200	2	30	CONTR	8	2.5	2	77	11	27				59			20				70	42	30
201	2	30	CONTR	9	2.5	3	85	11	23				60	77		18				72	39	29
202	2	31	CONTR	7	3.5	3.5	69	11	30				74	86	26	31				79	98	29
203	2	31	CONTR		3.5	3.5		11	37				66	108	46	30	20	19	29	79	121	46
204	2	31	CONTR	7			92	11					85	104	32	27	25	18	25		18	27
205	2	31	CONTR	10	3.5	3.5	89	11	17					11	23	21					12	30
206	2	31	CONTR	8	3.5	3.5	71	11	32					12	27	29	21	19	25		14	38
207	2	32	CONTR	8	3.5	4	77	11	28	26	13	22	96	155	32	14	32	20	34	110	87	31
208	2	32	CONTR	7	3.5	4	83	11	17	14	9	23	105	113	32	18	33	13	37	116	23	36
209	2	32	CONTR	8	3.5	4	89	11	30	20	10	18	108	171	51	32	17	11	17	112	123	27
210	2	32	CONTR	8	3.5	3.5	72	11	17	34	11	29	79	159	32	24	25	17	26	111	150	45
211	1	33	CONTR	8	3.5	4	96	11	21				29	60	19	29				60	60
212	1	33	CONTR	9	3.5	4	83	11	25				38	63	18	29				60	60
213	2	33	CONTR	9	3.5	4	98	11	23				63	24	29	28					81	31
214	2	34	CONTR	8	3.5	3.5	89	11	25	27	16	18		173	41	27	17	10	17	118	173	46
215	2	34	CONTR	7	3.5	3.5	86	11	30	25	16	33		148	32	31	17	11	17	112	169	49
216	2	34	CONTR	9	3	3.5	97	11	25	33	18	32	111	133	39	20	31	19	33	111	138	44
217	2	34	CONTR	8	3	3.5	88	11	20	40	19	33	115	173	29	19	34	17	32	125	129	31
218	2	34	CONTR	7	3.5	3.5	87	11	34	20	19	17		157	46	29	17	18	17	121	123	40
219	2	34	CONTR	4	3	3.5	101	11	18	35	18	30		134	28	17	35	20	34	122	131	31
220	2	35	CONTR	5	1.5	3	75	11	22	19	10	18	109	137	34	25	17	10	19	110	141	42
221	2	35	CONTR	8	3	2	89	11	24	20	10	22	114	163	34	22	27	15	21
222	2	35	CONTR	8	2	2	83	11	28	17	10	17	93	144	39	25	19	12	24	106	150	43
223	2	35	CONTR		1.5	3		11	19				83	35	26	24	16	10	18	90	61	30
224	2	35	CONTR		1.5	3		11	22				68	68	32	30				74	84	35
225	2	35	CONTR	10	3	4	78	11	22	23	14	23	108	166	51	19	32	19	33		175	33
226	2	35	CONTR		2	2		11	19	24	12	28	79	87	31	18	24	20	38	86	83	31
227	2	35	CONTR	8	1.5	3	56	11	28	16	10	17	84	74	31	27	16	10	17	96	97	29
228	2	35	CONTR	10	3	2.5	83	11	19				71	91	28	26				94	120	31
229	1	35	CONTR		3	2.5		11	20				72	93	24	22				105	115	31
230	2	36	CONTR		3	4		11	28				64	68	34	27				65	67	37
231	1	35	CONTR		2	2		11	23	22	10	22	74	96	36	19	26	14	34	88	107	38
232	2	35	CONTR		3	2		11	14	46	12	34		145	43	17	47	14	28		161	43
233	2	36	CONTR	9	3	3	107	11	28				62	88	31	18				83	114	37
234	2	35	CONTR	8	3	2	87	11	21	35	23	29	102	82	12	18	33	25	32		73	15
235	1	36	CONTR		3	4		11	28				58	65	29	25				57	108
236	2	35	CONTR		3	2		11	21					61	23	16				103	59	31
237	2	35	CONTR		3	2		11	28				77	80	31	22				108	100	29
238	2	35	CONTR		3	2.5		11	24	25	17	30		141	33	24	22	16	25	63	175	33
239	2	35	CONTR		3	3		11	37				72	102	30	25				112	103	21
240	2	35	CONTR	5	3	2	90	11	25	19	10	17	93	161	38	19	22	14	25		157	44
241	2	35	CONTR		3	2.5		11	26	28	12	21		156	48	22	30	20	32	101	175	33
242	2	35	CONTR	8	2	2	81	11	21	24	10	19	89	136	39	22	26	13	28		133	40
243	2	35	CONTR		3	2.5		11	27	18	17	18		140	36	26	23	17	23	62	164	38
244	2	36	CONTR		3	4		11	27				68	78	33	28				76	64	42
245	2	36	CONTR	9	3	3	96	11	30				66	89	29	26				61	105	40
246	1	36	CONTR	4	1.5	3	66	11	27				38	72	31	27				26	84	39
247	1	36	CONTR		3	3		11	31				33	82	40	32				30	83	41
248	1	36	CONTR		2	2		11	34				14	64	28	33				87	63	39
249	1	35	CONTR	9.5	2	2	46	11	27				58	93	35	27	21	11	29	80	103	36
250	2	36	CONTR		3	3		11	30				61	84	28	31				78	115	38
251	2	37	CONTR	5	3.5	4	84	11	24				72	44	18	27				60	90	32
252	2	37	CONTR	6.5	3.5	4	72	11	23				53	56	25	15					76	21
253	2	37	CONTR	8	3	3	82	11	36				84	115	38	36	33	26	22		118	39
254	2	37	CONTR	5	3	3	98	11	25	37	15	29	104	133	33	31	29	17	18		174	49
255	2	37	CONTR	5	3	3	73	11	24	25	15	19		129	28	26	28	18	21	69	175	41
256	2	37	CONTR	9	3.5	4	64	11	28				69	49	26	29				91	92	26
257	2	37	CONTR	8	3	3	88	11	33				90	118	39	28	23	10	17	83	140	56
258	2	37	CONTR	5.3	3.5	4	81	11	20				73	43	26	24				75	103	29
259	2	37	CONTR	8.3	3.5	4	87	11	28				64	50	27	30				104	105	37
260	2	38	CONTR	8	3.5	4	100	11	29	16	10	18	100	108	42	27	16	11	19	98	152	49
261	2	38	CONTR	6	4	3.5	92	11	29	25	16	22	94	90	28	28	26	16	18	105	111	35
262	2	38	CONTR	8	4	3.5	78	11	32	20	13	18	105	87	34	31	22	14	18	92	109	41
263	2	38	CONTR	7	3.5	4	74	11	28				84	108	30	27	21	14	17	102	115	35
264	2	38	CONTR	8	3.5	4	96	11	23	17	10	19	86	117	42	22	20	11	18	112	140	46
265	2	38	CONTR	8	4	3.5	94	11	25	34	16	25	109	111	42	25	29	12	20	87	124	40
266	2	38	CONTR	7.5	3.5	4	94	11	27	16	13	18	92	121	37	26	16	13	17	88	131	41
267	2	38	CONTR	5	3.5	4	74	11	26	16	12	17	90	117	37	32	17	18	17	111	162	38
268	2	38	CONTR	8	4	3.5	81	11	27	24	11	23	111	136	46	30	20	10	17	135	129	52
269	2	38	CONTR	7.5	3.5	4	100	11	19	35	11	18		132	35	19	40	13	20	45	169	42
270	1	39	CONTR		4	3.5		11	28				35	50	30	21				64	58
271	2	39	CONTR	5	4	3.5	87	11	30				54	69		32					80	33
272	1	41	CONTR		2.5	2.5	85	11	17				73	49		17				73	49
273	2	42	CONTR	8	2	2	84	11	26				89	76		26				89	76	29
274	1	41	CONTR	9	2	2	95	11	17				51	60		17				51	60
275	2	41	CONTR	8	2.5	2	85	11	23				84	65	29	23				84	65	40
276	2	42	CONTR	8	2	2	74	11	15				71	44	21	15				71	44	26
277	2	42	CONTR	8.3	2	2	71	11	25				86	54	3	25				86	54	20
278	2	42	CONTR	8	2.5	2	99	11	20				98	79	30	20				98	79	34
279	2	42	CONTR	8	2.5	2	82	11	16				92	82	20	16				92	82	24
280	2	41	CONTR	6.3	2.5	2	68	11	26	41	27	44	121	119	35	26	41	27	44	121	119	36
281	2	42	CONTR	7.3	2.5	2	88	11	21	35	18	35	116	110	32	21	35	18	35	116	110	39
282	2	42	CONTR	7	2	2	99	11	20				91	53	20	20				91	53	12
283	2	41	CONTR	4	2.5	2	91	11	24				91	59	24	24				91	59	34
284	2	42	CONTR	8	2.5	2	88	11	29				92	83	29	29				92	83	36
285	2	44	CONTR	7.3	2	2	90	11	18				47	66		18				47	66	27
286	2	44	CONTR	8.3	2.5	2	100	11	26				95	93	28	26				95	93	21
287	1	44	CONTR	5	2	2		11	14				46	69		14				46	69
288	1	44	CONTR		2	2	70	11	31				42	77		31				42	77
289	1	44	CONTR	7	2	2		11	28				36	68		28				36	68
290	2	45	CONTR		2	2		11	26				72	75		26				72	75	33
291	2	45	CONTR		2	2	78	11	26				87	107	22	26				87	107
292	2	45	CONTR	4.3	2	2		11	23				92	123	41	23				92	123	47
293	2	45	CONTR		2	2		11	8				76	67	24	8				76	67	35
294	2	45	CONTR		2	2		11	26				81	82	26	26				81	82	37
295	2	45	CONTR		3	4		11	25	36	18	40	100	105	39	25	36	18	40	100	105	40
296	2	45	CONTR		3	4		11	31	20	13	27	115	80	47	31	20	13	27	115	80	48
297	2	45	CONTR		3	4		11	30	32	17	32	124	66	42	30	32	17	32	124	66	42
298	2	45	CONTR		3	4	87	11	17	45	13	48	112	65	38	17	45	13	48	112	65	38
299	2	45	CONTR		3	4	91	11	23	35	11	40	50	48	38	23	35	11	40	50	48	34
300	2	45	CONTR	8	3	4	90	11	36				100	66	40	36				100	66	45
301	2	45	CONTR		3	4	65	11	27	17	13	27	109	72	44	27	17	13	27	109	72	44
302	2	45	CONTR		3	4		11	28	26	16	31	122	72	37	28	26	16	31	122	72	42
303	2	45	CONTR		3	4	92	11	31				128	74	43	31				128	74	41
304	2	45	CONTR		3	4	93	11	25				72	54	29	25				72	54	38
305	2	45	CONTR		3	4		11	34	21	15	28	110	64	46	34	21	15	28	110	64
